# Supplementary material for: Examining Burnout Among Intern Physicians During the COVID-19 Pandemic: Insights and Solutions from Qualitative Research
Source: Healthcare (Basel). 2025 Feb 6;13(3):335. doi: 10.3390/healthcare13030335 (PMC11816800; doi:10.3390/healthcare13030335)
Supplement: Supplementary file 1 [file healthcare-13-00335-s001.zip]

Archive with 1 entries (1 files):
- healthcare-3419751-supplementary.pdf
